# Supplementary material for: Fatty Acid Profile in Field-Collected Seaweed, Lipid Extraction Optimization, and Food Functional Properties
Source: Life (Basel). 2025 Apr 27;15(5):710. doi: 10.3390/life15050710 (PMC12112965; doi:10.3390/life15050710)
Supplement: Supplementary file 1 [file life-15-00710-s001.zip]

Archive with 1 entries (1 files):
- life-3556285-supplementary.pdf
